# Supplementary material for: Machine Learning Quantified Tumor-Stroma Ratio Is an Independent Prognosticator in Muscle-Invasive Bladder Cancer
Source: Int J Mol Sci. 2023 Feb 1;24(3):2746. doi: 10.3390/ijms24032746 (PMC9916896; doi:10.3390/ijms24032746)
Supplement: Supplementary file 1 [file ijms-24-02746-s001.zip]

Archive with 1 entries (1 files):
- ijms-2148184-supplementary.pdf
